# Supplementary material for: Exploring the Mechanism of Anemarrhena asphodeloides in the Treatment of Osteoporosis Based on Network Pharmacology, Molecular Docking, and Mendelian Randomization
Source: Biomed Res Int. 2025 Sep 22;2025:9283631. doi: 10.1155/bmri/9283631 (PMC12451251; doi:10.1155/bmri/9283631)
Supplement: Supplementary file 1 — Supporting Information Additional supporting information can be found online in the Supporting Information section. The supporting information of this article includes the active components and their targets of Anemarrhena asphodeloides, which provides further support for the research conclusion of the main text. The relevant supporting information has been uploaded to the supporting information platform. [file BMRI-2025-9283631-s001.xlsx]

## Sheet: 25 ingredients
	Index	Q1 (Da)	Q3 (Da)	Molecular weight (Da)	Formula	Ionization model	Compounds	Class I	Class II	CAS	Level	A	cpd_ID	kegg_map
1	pmp001036	585.145	567.13	584.138	C25H28O16	[M+H]+	Neomangiferin	Flavonoids	Other Flavonoids	64809-67-2	2	4.03831e+08	-	-
2	pmp001042	919.49	757.43	918.482	C45H74O19	[M+H]+	Timosaponin D	Steroids	Steroidal saponins	-	1	3.31873e+08	-	-
3	Zjzp081815	741.445	579.393	740.435	C39H64O13	[M+H]+	Timosaponin A-IV	Steroids	Steroidal saponins	-	1	1.84584e+08	-	-
4	pmp001034	433.331	289.21	432.324	C27H44O4	[M+H]+	Markogenin	Steroids	Steroidal saponins	562-35-6	2	155433387	-	-
5	pmp001041	903.495	741.44	902.487	C45H74O18	[M+H]+	Timosaponin B-III	Steroids	Steroidal saponins	139051-27-7	1	1.32395e+08	-	-
6	MWSHY0181	433.113	313.072	432.106	C21H20O10	[M+H]+	Apigenin-8-C-Glucoside (Vitexin)	Flavonoids	Flavones	3681-93-4	1	1.32027e+08	C01460	ko00941,ko00944
7	MWSHY0185	423.092	303.05	422.085	C19H18O11	[M+H]+	Isomangiferin	Flavonoids	Other Flavonoids	24699-16-9	1	1.13977e+08	C16979	-
8	Zjzp081816	741.445	579.395	740.435	C39H64O13	[M+H]+	Smilageninoside	Steroids	Steroidal saponins	-	2	9.68577e+07	-	-
9	MWSmce089	284.122	147.043	283.121	C17H17NO3	[M+H]+	p-Coumaroyltyramine	Alkaloids	Phenolamine	36417-86-4	1	8.9441e+07	-	-
10	pmp001038	757.437	595.38	756.43	C39H64O14	[M+H]+	Anemarrhenasaponin III	Steroids	Steroidal saponins	163047-23-2	2	4.65684e+07	-	-
11	MWSmce570	919.493	757.437	920.498	C45H76O19	[M-H]-	Timosaponin BII	Terpenoids	Triterpene Saponin	136656-07-0	1	4.26079e+07	-	-
12	yxxn07874	757.439	595.39	758.445	C39H66O14	[M-H]-	Anemarrhenasaponin I	Terpenoids	Triterpene Saponin	163047-21-0	2	4.18278e+07	-	-
13	MWSmce379	739.426	577.374	740.435	C39H64O13	[M-H]-	Timosaponin A-III	Steroids	Steroidal saponins	41059-79-4	2	3.54538e+07	C17075	-
14	pmp001035	579.389	435.27	578.382	C33H54O8	[M+H]+	Timosaponin A-I	Steroids	Steroidal saponins	68422-00-4	2	2.4032e+07	C17074	-
15	Zjzp081813	741.441	579.391	740.435	C39H64O13	[M+H]+	Timosaponin A-II	Steroids	Steroidal saponins	-	2	2.29852e+07	-	-
16	Zjhp082605	415.32	271.206	414.313	C27H42O3	[M+H]+	Diosgenin	Steroids	Steroid	-	1	1.64609e+07	-	-
17	Zjzp081801	417.336	273.223	416.329	C27H44O3	[M+H]+	Sarsasapogenin	Steroids	Steroid	126-19-2	2	1.53608e+07	C03963	-
18	mws0906	341.124	179	342.132	C16H22O8	[M-H]-	Coniferin	Phenolic acids	Phenolic acids	531-29-3	2	1.15279e+07	C00761	ko00940,ko01110
19	mws1068	285.041	151	286.048	C15H10O6	[M-H]-	Kaempferol (3,5,7,4'-Tetrahydroxyflavone)	Flavonoids	Flavonols	520-18-3	2	3.97338e+06	C05903	ko00941,ko00944,ko01100,ko01110
20	yxxn06056	933.509	771.46	934.514	C46H78O19	[M-H]-	Anemarsaponin E	Terpenoids	Triterpene Saponin	136565-73-6	1	924575	-	-
21	Lmjp002596	597.145	303.049	596.138	C26H28O16	[M+H]+	Quercetin-3-O-sambubioside*	Flavonoids	Flavonols	83048-35-5	3	265029	C12637	ko00944
22	Zjxp101217	903.492	417.339	902.487	C45H74O18	[M+H]+	Macrostemonoside F	Steroids	Steroidal saponins	151215-11-1	2	246146	-	-
23	MWS20152	417.156	402.1	418.163	C22H26O8	[M-H]-	Syringaresinol	Lignans and Coumarins	Lignans	21453-71-4	1	213568	C10889	-
24	Xmdn001002	251.12	164.081	252.114	C17H16O2	[M-H]-	Trans-hinokiresinol	Lignans and Coumarins	Lignans	17676-24-3	3	133190	-	-
25	Lmmn009170	455.353	455.353	456.36	C30H48O3	[M-H]-	Mangiferolic acid	Terpenoids	Triterpene	4184-34-3	3	28868	-	-

## Sheet: Target
Timosaponin D	STAT3	AR		Drug	Diseases	Intersection target	Core target
Timosaponin D	PSEN2	AR		STAT3	LRP5	STAT3	STAT3
Timosaponin D	PTAFR	AR		PSEN2	COL1A1	PSEN2	SRC
Timosaponin D	IL2	AR		PTAFR	SLC34A1	IL2	PIK3R1
Timosaponin D	PSENEN	AR		IL2	COL1A2	PSENEN	PIK3CA
Timosaponin D	NCSTN	AR		PSENEN	WNT1	NCSTN	ESR1
Timosaponin D	APH1A	AR		NCSTN	CALCR	APH1A	PIK3CB
Timosaponin D	PSEN1	AR		APH1A	PLS3	PSEN1	PTK2
Timosaponin D	APH1B	AR		PSEN1	ALPL	APH1B	PTPN11
Markogenin	HSP90AA1	AR		APH1B	NHERF1	HSP90AA1	EGFR
Markogenin	PDGFRB	AR		HSP90AA1	DKK1	PDGFRB	PIK3CD
Markogenin	KIT	AR		PDGFRB	IFITM5	KIT	HSP90AA1
Markogenin	KDR	AR		KIT	SRC	KDR	AKT1
Markogenin	PSEN2	AR		KDR	CALCA	PTGES	IGF1R
Markogenin	PTGES	AR		PSEN2	PDLIM4	NR1H3	KDR
Markogenin	NR1H3	AR		PTGES	DANCR	NR3C2	JAK2
Markogenin	NR3C2	AR		NR1H3	WNT3A	PGR	MAPK3
Markogenin	PGR	AR		NR3C2	ESR1	MAPK14	MAPK1
Markogenin	MAPK14	AR		PGR	LOC126862586	MAPK11	PRKACA
Markogenin	MAPK11	AR		MAPK14	PGGHG	SMO
Markogenin	SMO	AR		MAPK11	BMND8	CNR1
Markogenin	AKR1C3	AR		SMO	BGLAP	CSNK1D
Markogenin	CNR1	AR		AKR1C3	TNFRSF11B	MDM2
Markogenin	CSNK1D	AR		CNR1	BMND7	CCR1
Markogenin	MDM2	AR		CSNK1D	COPB2	NR1I2
Markogenin	CCR1	AR		MDM2	TNFSF11	AVPR1A
Markogenin	NR1I2	AR		CCR1	RUNX2	FAAH
Markogenin	AVPR1A	AR		NR1I2	VDR	CNR2
Markogenin	FAAH	AR		AVPR1A	IGF1	OPRD1
Markogenin	CNR2	AR		FAAH	CYP19A1	PTGS2
Markogenin	ALK	AR		CNR2	SP7	CXCR1
Markogenin	OPRD1	AR		ALK	SLC34A3	HSD11B1
Markogenin	PTGS2	AR		OPRD1	NOTCH2	NR3C1
Markogenin	CXCR1	AR		PTGS2	IL6	CDK2
Markogenin	HSD11B1	AR		CXCR1	ESR2	MAPK1
Markogenin	NR3C1	AR		HSD11B1	CD36	ABL1
Markogenin	CDK2	AR		NR3C1	TGFB1	CHEK1
Markogenin	CDK9	AR		CDK2	TNFRSF11A	PDE2A
Markogenin	MAPK1	AR		CDK9	SOST	PDE4B
Markogenin	ABL1	AR		MAPK1	SMS	VEGFA
Markogenin	CHEK1	AR		ABL1	MIR2861	FGF1
Markogenin	PDE2A	AR		CHEK1	PTH	FGF2
Markogenin	PDE4B	AR		PDE2A	MMP14	HPSE
Markogenin	VEGFA	AR		PDE4B	GNAS	EGFR
Markogenin	FGF1	AR		VEGFA	WRN	PRF1
Markogenin	FGF2	AR		FGF1	NR3C1	MTNR1B
Markogenin	HPSE	AR		FGF2	CTSK	ADORA1
Markogenin	EGFR	AR		HPSE	SATB2	ADORA2A
Markogenin	PRF1	AR		EGFR	LMNA	S1PR1
Markogenin	MTNR1A	AR		PRF1	PRKACA	PTGS1
Markogenin	MTNR1B	AR		MTNR1A	ALB	DYRK1A
Markogenin	ADORA1	AR		MTNR1B	BMP2	PDE3A
Markogenin	ADORA2A	AR		ADORA1	BMP1	PYGL
Markogenin	S1PR3	AR		ADORA2A	AR	SRD5A1
Markogenin	S1PR1	AR		S1PR3	TNF	MTOR
Markogenin	PTGS1	AR		S1PR1	FKBP10	PIK3CA
Markogenin	DYRK1A	AR		PTGS1	TERC	TYRO3
Markogenin	PDE3A	AR		DYRK1A	PLOD1	PIK3CB
Markogenin	PYGL	AR		PDE3A	CBS	DGAT1
Markogenin	PDE3B	AR		PYGL	SGMS2	ALPL
Markogenin	CLK4	AR		PDE3B	H19	AR
Markogenin	CLK1	AR		CLK4	PRKAR1A	GSK3B
Markogenin	CLK2	AR		CLK1	SLC7A7	ALOX5
Markogenin	DYRK1B	AR		CLK2	LRP6	MET
Markogenin	SRD5A1	AR		DYRK1B	COL2A1	SYK
Markogenin	MTOR	AR		SRD5A1	XYLT2	PRKDC
Markogenin	PIK3CA	AR		MTOR	IL1B	CA2
Markogenin	AXL	AR		PIK3CA	UGT2B17	ITGAL
Markogenin	TYRO3	AR		AXL	CCDC170	CA1
Markogenin	MERTK	AR		TYRO3	SPARC	SLC10A2
Markogenin	PIK3CB	AR		MERTK	APOE	SCN9A
Markogenin	CES2	AR		PIK3CB	FSHR	F10
Markogenin	DGAT1	AR		CES2	CTNNB1	CTSL
Markogenin	IDH1	AR		DGAT1	CRTAP	CTSB
Markogenin	ALPL	AR		IDH1	PTH1R	TGFBR1
Markogenin	CDC25B	AR		ALPL	SMAD3	GABRB3
Markogenin	AR	AR		CDC25B	F12	ICAM1
Markogenin	GRIN2A	AR		AR	XIST	CCNA2
Markogenin	GSK3B	AR		GRIN2A	MMP2	ITGB2
Markogenin	GRIA2	AR		GSK3B	SPP1	GABRA1
Markogenin	CDK8	AR		GRIA2	CYP17A1	GABRA5
Markogenin	ALOX5	AR		CDK8	CYP27A1	AKR1B1
Markogenin	MET	AR		ALOX5	IGFBP3	RORC
Markogenin	CHRM2	AR		MET	BMP6	CYP2D6
Markogenin	CHRM1	AR		CHRM2	GC	DRD2
Markogenin	PFKFB3	AR		CHRM1	SHBG	HTR2A
Markogenin	PLA2G1B	AR		PFKFB3	CYP24A1	LGALS3
Markogenin	LRRK2	AR		PLA2G1B	SLPI	ADRA1A
Markogenin	SYK	AR		LRRK2	GNRH1	TRPV1
Markogenin	PRKDC	AR		SYK	TGFBR1	HTR2C
Markogenin	RASGRP3	AR		PRKDC	IL1A	HTR1B
Markogenin	CA2	AR		RASGRP3	MEN1	ADRA2A
Markogenin	ITGAL	AR		CA2	CYP27B1	AGTR2
Markogenin	CDK6	AR		ITGAL	MTHFR	TYMS
Markogenin	CA1	AR		CDK6	ACP5	F7
Markogenin	SLC10A2	AR		CA1	P3H1	VDR
Markogenin	AMPD3	AR		SLC10A2	KL	ADORA3
Markogenin	SCN9A	AR		AMPD3	SOD2-OT1	ADA
Markogenin	FNTA	AR		SCN9A	MIR133B	TYR
Markogenin	PGGT1B	AR		FNTA	THRB	OGA
Markogenin	F10	AR		PGGT1B	MEG3	GAPDH
Markogenin	CTSL	AR		F10	NHP2	F2
Markogenin	CTSB	AR		CTSL	TERT	MMP1
Markogenin	TGFBR1	AR		CTSB	LINC01672	MMP7
Markogenin	AURKA	AR		TGFBR1	LEP	MMP8
Markogenin	GABRB3	AR		AURKA	CYP3A4	HSPA8
Markogenin	PSENEN	AR		GABRB3	AAAS	TYMP
Markogenin	GRIN1	AR		PSENEN	IFNG	SLC5A1
Markogenin	CCNA1	AR		GRIN1	LINC02605	MCL1
Markogenin	ICAM1	AR		CCNA1	CFTR	SHBG
Markogenin	FNTB	AR		ICAM1	ALPP	HIF1A
Markogenin	GABRA3	AR		FNTB	CDX2	SLC6A4
Markogenin	GABRG2	AR		GABRA3	SOX6	ESR1
Markogenin	NCSTN	AR		GABRG2	ADCY10	ESR2
Markogenin	CCNA2	AR		CCNA2	WNT16	F3
Markogenin	ITGB2	AR		ITGB2	MIR493HG	TBXAS1
Markogenin	GABRA1	AR		GABRA1	ENSG00000276919	OPRM1
Markogenin	GABRA5	AR		GABRA5	CASR	ALDH2
Markogenin	APH1A	AR		AKR1B1	CA2	ESRRB
Markogenin	PSEN1	AR		CA7	PAX5	ALOX12
Markogenin	APH1B	AR		CA12	PRKACB	LTB4R
Timosaponin B III	PSEN2	AR		SLC29A1	LINC01618	CYP24A1
Timosaponin B III	STAT3	AR		CDK1	MIR122	APP
Timosaponin B III	IL2	AR		RORC	MIR451A	TERT
Timosaponin B III	PTAFR	AR		HTR2B	IL1RN	DHFR
Timosaponin B III	PSENEN	AR		ADRA2B	NOP10	INSR
Timosaponin B III	NCSTN	AR		DRD1	BANF1	CYP11B1
Timosaponin B III	APH1A	AR		CYP2D6	RTEL1	CYP11B2
Timosaponin B III	PSEN1	AR		HTR6	ENSG00000277577	CYP17A1
Timosaponin B III	APH1B	AR		DRD2	FDPS	CYP19A1
Vitexin	AKR1B1	AR		HTR2A	MIR483	MAP2K1
Vitexin	CA7	AR		LGALS4	ARHGEF3	VCP
Vitexin	CA12	AR		LGALS3	IL10	HSD11B2
Vitexin	SLC29A1	AR		LGALS8	GAS5	RORA
Isomangiferin	AKR1B1	AR		ADRA1A	GORAB	CYP2C9
Isomangiferin	CA7	AR		ADRA1D	FGF23	CYP3A4
Isomangiferin	CA12	AR		DRD3	SP1	NR1H4
Isomangiferin	SLC29A1	AR		TRPV1	CDC73	CRHR1
Smilageninoside	VEGFA	AR		HTR2C	FOS	HSD3B2
Smilageninoside	FGF1	AR		HTR1B	EIF2AK3	PDE10A
Smilageninoside	FGF2	AR		ADRA2A	TINF2	NOS2
Smilageninoside	HPSE	AR		ADRA2C	INS	BACE1
Smilageninoside	CDK1	AR		MCHR1	MEPE	MDM4
Smilageninoside	HSP90AA1	AR		AGTR2	IGF2	PRKCA
Smilageninoside	PSEN2	AR		TYMS	STAT1	PIK3CD
Smilageninoside	RORC	AR		F7	CERNA3	PIK3CG
Smilageninoside	HTR2B	AR		SLC6A2	ADIPOQ	BRAF
Smilageninoside	ADRA2B	AR		GBA2	IFIH1	DRD4
Smilageninoside	DRD1	AR		SLC28A2	NOS3	MAPK8
Smilageninoside	CYP2D6	AR		TACR2	FZD4	IL6ST
Smilageninoside	HTR6	AR		VDR	LPCAT2	OXTR
Smilageninoside	DRD2	AR		IKBKE	VEGFA	REN
Smilageninoside	HTR2A	AR		TBK1	TGFB2	CFD
Smilageninoside	LGALS4	AR		ADORA3	HLA-DQA1	CCND1
Smilageninoside	LGALS3	AR		ADA	HMGCR	PTGER1
Smilageninoside	LGALS8	AR		TYR	GALNT3	ADORA2B
Smilageninoside	ADRA1A	AR		GBA	MIR214	CACNA2D1
Smilageninoside	ADRA1D	AR		OGA	PTHLH	MMP9
Smilageninoside	STAT3	AR		ADK	IGF1R	MMP2
Smilageninoside	DRD3	AR		GAPDH	PYCR1	TTR
Smilageninoside	TRPV1	AR		F2	IL6ST	ALOX15
Smilageninoside	HTR2C	AR		MMP1	MIR320A	MYLK
Smilageninoside	HTR1B	AR		MMP7	MIR4516	ESRRA
Smilageninoside	ADRA2A	AR		MMP8	MIR98	PRKACA
Smilageninoside	ADRA2C	AR		HSPA8	MIR34C	ERN1
Smilageninoside	MCHR1	AR		GRK1	NPPB	TNKS
Smilageninoside	AGTR2	AR		SLC5A2	FBN1	GCGR
Smilageninoside	TYMS	AR		FOLH1	TP53	CYP1B1
Smilageninoside	S1PR3	AR		TYMP	MIR21	SERPINE1
Smilageninoside	F7	AR		SLC5A1	CNR2	DCTPP1
Smilageninoside	S1PR1	AR		HK2	PPARG	CTSD
Smilageninoside	SLC6A2	AR		HK1	WLS	BCHE
Smilageninoside	FAAH	AR		DAO	MIR188	ADAM17
Smilageninoside	GBA2	AR		NCSTN	TMX2-CTNND1	CCNE1
Smilageninoside	SLC28A2	AR		MAPK9	CA8	JAK2
Smilageninoside	PSENEN	AR		MCL1	PDE11A	MAP4K2
Smilageninoside	NCSTN	AR		SHBG	ENPP1	ELANE
Smilageninoside	APH1A	AR		SOAT1	KCNQ1OT1	BCL2L1
Smilageninoside	PSEN1	AR		HIF1A	SOX9	BCL2
Smilageninoside	APH1B	AR		SOAT2	THSD7A	CYP1A2
Anemarrhenasaponin III	VEGFA	AR		SLC6A4	CSF1	TAOK3
Anemarrhenasaponin III	FGF1	AR		ESR1	BDNF-AS	CMA1
Anemarrhenasaponin III	FGF2	AR		ESR2	SNHG1	RPS6KA3
Anemarrhenasaponin III	HSP90AA1	AR		F3	LCT	HDAC2
Anemarrhenasaponin III	RORC	AR		CYSLTR1	HLA-DQB1	HDAC1
Anemarrhenasaponin III	CDK1	AR		TBXAS1	ENSG00000275307	PITRM1
Anemarrhenasaponin III	HPSE	AR		OPRM1	ENSG00000276965	NEK1
Anemarrhenasaponin III	HTR2B	AR		OPRK1	FTCDNL1	FOXO1
Anemarrhenasaponin III	ADRA2A	AR		SLC6A3	LINC02882	CDK5
Anemarrhenasaponin III	ADRA2C	AR		CHRM3	CRP	CCNB1
Anemarrhenasaponin III	ADRA2B	AR		ALDH2	GH1	NOX4
Anemarrhenasaponin III	DRD1	AR		MAOB	LEPQTL1	XDH
Anemarrhenasaponin III	CYP2D6	AR		ESRRB	HSD11B1	FLT3
Anemarrhenasaponin III	HTR6	AR		MAOA	P2RX7	ABCC1
Anemarrhenasaponin III	PSEN2	AR		HSD17B2	JUN	AHR
Anemarrhenasaponin III	ADRA1A	AR		HSD17B1	LINC00504	ABCB1
Anemarrhenasaponin III	LGALS4	AR		ALOX12	ARF4-AS1	ABCG2
Anemarrhenasaponin III	LGALS3	AR		LTB4R	LINC01258	CA4
Anemarrhenasaponin III	LGALS8	AR		CYP24A1	LINC01725	GLO1
Anemarrhenasaponin III	DRD2	AR		APP	LINC02955	PTPRS
Anemarrhenasaponin III	HTR2A	AR		TERT	LINC02895	GPR35
Anemarrhenasaponin III	DRD3	AR		DHFR	ENSG00000230490	MPG
Anemarrhenasaponin III	ADRA1D	AR		INSR	ENSG00000245768	CSNK2A1
Anemarrhenasaponin III	TRPV1	AR		CYP11B1	ENSG00000250519	AVPR2
Anemarrhenasaponin III	STAT3	AR		CYP11B2	ENSG00000258081	IGF1R
Anemarrhenasaponin III	HTR2C	AR		CYP17A1	ENSG00000235450	MPO
Anemarrhenasaponin III	AGTR2	AR		PLA2G2A	ENSG00000251216	PIK3R1
Anemarrhenasaponin III	SLC28A2	AR		CYP19A1	LOC101927560	SRC
Anemarrhenasaponin III	F7	AR		HDAC6	ENSG00000253288	PTK2
Anemarrhenasaponin III	HTR1B	AR		HDAC8	lnc-IQCM-2	MMP13
Anemarrhenasaponin III	SLC6A2	AR		MAP2K1	lnc-HMGXB4-8	MMP3
Anemarrhenasaponin III	PSENEN	AR		DUSP3	MK280073-022	AKT1
Anemarrhenasaponin III	NCSTN	AR		NQO2	MK280073-023	AKR1C2
Anemarrhenasaponin III	APH1A	AR		VCP	MK280073-008	AKR1C1
Anemarrhenasaponin III	PSEN1	AR		HSD11B2	MK280073-013	AKR1C4
Anemarrhenasaponin III	APH1B	AR		RORA	MK280073-020	AKR1A1
Timosaponin A-III	VEGFA	AR		CYP2C9	MK280073-001	PARP1
Timosaponin A-III	FGF1	AR		CYP3A4	MK280073-007	MMP12
Timosaponin A-III	FGF2	AR		CYP2C19	MK280073-018	CD38
Timosaponin A-III	HPSE	AR		NR1H4	lnc-LRP5L-15	CFTR
Timosaponin A-III	CDK1	AR		CRHR1	MK280073-002	MAPT
Timosaponin A-III	HSP90AA1	AR		HSD3B2	MK280073-003	PTPN1
Timosaponin A-III	PSEN2	AR		PDE10A	MK280073-004	NR1H2
Timosaponin A-III	RORC	AR		NOS2	MK280073-005	SHH
Timosaponin A-III	HTR2B	AR		CCND3	MK280073-006	CSF1R
Timosaponin A-III	ADRA2B	AR		GRM1	MK280073-009	FLT1
Timosaponin A-III	DRD1	AR		BACE1	MK280073-010	RET
Timosaponin A-III	CYP2D6	AR		MDM4	MK280073-011	LCK
Timosaponin A-III	HTR6	AR		EPHX2	MK280073-012	MST1R
Timosaponin A-III	DRD2	AR		PRKCA	MK280073-014	FGFR3
Timosaponin A-III	HTR2A	AR		PIK3CD	MK280073-015	ZAP70
Timosaponin A-III	LGALS4	AR		PIK3CG	MK280073-016	NTRK1
Timosaponin A-III	LGALS3	AR		BRAF	MK280073-017	BMX
Timosaponin A-III	LGALS8	AR		DRD4	MK280073-019	LYN
Timosaponin A-III	ADRA1A	AR		MAPK8	MK280073-021	FGFR4
Timosaponin A-III	ADRA1D	AR		IL6ST	MK280073-024	FGR
Timosaponin A-III	STAT3	AR		OXTR	MIR335	NTRK2
Timosaponin A-III	DRD3	AR		SLC6A9	IBSP	NTRK3
Timosaponin A-III	TRPV1	AR		REN	MIR203A	FASN
Timosaponin A-III	HTR2C	AR		LSS	AEBP1	TACR1
Timosaponin A-III	HTR1B	AR		CFD	ZBTB40	CACNA1H
Timosaponin A-III	ADRA2A	AR		CCND1	MIR550A1	NMUR2
Timosaponin A-III	ADRA2C	AR		GRM2	LEPR	TNF
Timosaponin A-III	MCHR1	AR		KCNA3	MIR216A	POLB
Timosaponin A-III	AGTR2	AR		P2RX3	IL2	UGT2B7
Timosaponin A-III	TYMS	AR		PTGER1	PTK2B	SRD5A2
Timosaponin A-III	S1PR3	AR		ADORA2B	B4GALT7	PTPN2
Timosaponin A-III	F7	AR		CACNA2D1	ARMC5	PTPN11
Timosaponin A-III	S1PR1	AR		OPRL1	USP8	TLR9
Timosaponin A-III	SLC6A2	AR		KCNH2	NR5A1	SERPINA6
Timosaponin A-III	FAAH	AR		CACNA2D2	MIR125A	SIGMAR1
Timosaponin A-III	GBA2	AR		CDK4	THRA	SLC10A1
Timosaponin A-III	SLC28A2	AR		CCND2	AHSG	MAPK3
Timosaponin A-III	PSENEN	AR		MMP9	SBDS	ALOX5AP
Timosaponin A-III	NCSTN	AR		MMP2	HLA-B
Timosaponin A-III	APH1A	AR		TTR	CALB1
Timosaponin A-III	PSEN1	AR		ALOX15	FGFR2
Timosaponin A-III	APH1B	AR		MYLK	LINC-ROR
Timosaponin A-I	PSEN2	AR		ROCK1	ANTXR2
Timosaponin A-I	HSP90AA1	AR		ESRRA	TLR4
Timosaponin A-I	VEGFA	AR		PRKACA	RXRA
Timosaponin A-I	FGF1	AR		ACHE	PRL
Timosaponin A-I	FGF2	AR		ERN1	IL1R1
Timosaponin A-I	HPSE	AR		TNKS2	TNFRSF1B
Timosaponin A-I	LGALS4	AR		TNKS	IGFBP1
Timosaponin A-I	LGALS3	AR		GCGR	SIRT1
Timosaponin A-I	LGALS8	AR		CYP1B1	MIAT
Timosaponin A-I	RORC	AR		ANPEP	STAT3
Timosaponin A-I	CDK1	AR		SERPINE1	HLA-A
Timosaponin A-I	DRD2	AR		DCTPP1	SPP2
Timosaponin A-I	HTR2A	AR		CTSD	IGFBP4
Timosaponin A-I	DRD3	AR		BCHE	VKORC1
Timosaponin A-I	IL2	AR		ADAM17	BMP4
Timosaponin A-I	HTR2B	AR		WEE1	UBXN11
Timosaponin A-I	ADRA2A	AR		HSP90AB1	MIR133A1
Timosaponin A-I	ADRA2C	AR		CDK5R1	SNHG5
Timosaponin A-I	ADRA2B	AR		CCNE1	LRP4
Timosaponin A-I	HTR2C	AR		CCNB3	NOG
Timosaponin A-I	HTR1B	AR		JAK3	FGF2
Timosaponin A-I	MAPK14	AR		JAK2	IL11
Timosaponin A-I	CYP2D6	AR		MAP4K2	INSL3
Timosaponin A-I	DRD1	AR		UPP1	CXCL8
Timosaponin A-I	CNR1	AR		ELANE	ACE
Timosaponin A-I	ADRA1A	AR		PNMT	PGR
Timosaponin A-I	FAAH	AR		BCL2L1	GCM2
Timosaponin A-I	TACR2	AR		BCL2	MIR34A
Timosaponin A-I	S1PR1	AR		RIPK2	LOX
Timosaponin A-I	CNR2	AR		DNM1	IL2RA
Timosaponin A-I	VDR	AR		CYP1A2	SLC26A2
Timosaponin A-I	IKBKE	AR		GRK2	SERPINE1
Timosaponin A-I	TBK1	AR		TAOK1	WRAP53
Timosaponin A-I	EGFR	AR		TAOK3	MARK3
Timosaponin A-I	S1PR3	AR		CMA1	SFRP1
Timosaponin A-I	HTR6	AR		PDK1	MIR211
Timosaponin A-I	PSENEN	AR		RPS6KA3	MIR100
Timosaponin A-I	NCSTN	AR		PRKCZ	DKC1
Timosaponin A-I	APH1A	AR		HSD17B14	LINC00339
Timosaponin A-I	PSEN1	AR		HDAC2	GHRL
Timosaponin A-I	APH1B	AR		HDAC1	MIR150
Timosaponin A-IV	VEGFA	AR		LNPEP	MIR17
Timosaponin A-IV	FGF1	AR		ROCK2	OXT
Timosaponin A-IV	FGF2	AR		PITRM1	CD40LG
Timosaponin A-IV	HPSE	AR		NEK1	MIR140
Timosaponin A-IV	CDK1	AR		FOXO1	TRPV6
Timosaponin A-IV	HSP90AA1	AR		CDK5	SPTBN1
Timosaponin A-IV	PSEN2	AR		CCNB1	MAPK3
Timosaponin A-IV	RORC	AR		CCNB2	LTA
Timosaponin A-IV	HTR2B	AR		CDK3	MIR27A
Timosaponin A-IV	ADRA2B	AR		NOX4	LOXL1-AS1
Timosaponin A-IV	DRD1	AR		XDH	COMT
Timosaponin A-IV	CYP2D6	AR		FLT3	SERPINF1
Timosaponin A-IV	HTR6	AR		ABCC1	SRY
Timosaponin A-IV	DRD2	AR		AHR	PROP1
Timosaponin A-IV	HTR2A	AR		ABCB1	FLNB
Timosaponin A-IV	LGALS4	AR		ABCG2	CNR1
Timosaponin A-IV	LGALS3	AR		CA4	MMP9
Timosaponin A-IV	LGALS8	AR		GLO1	PTGER4
Timosaponin A-IV	ADRA1A	AR		PTPRS	B3GALT6
Timosaponin A-IV	ADRA1D	AR		ARG1	IGFBP5
Timosaponin A-IV	STAT3	AR		GPR35	PTPN11
Timosaponin A-IV	DRD3	AR		DAPK1	ITLN1
Timosaponin A-IV	TRPV1	AR		MPG	B3GAT3
Timosaponin A-IV	HTR2C	AR		SLC22A12	POSTN
Timosaponin A-IV	HTR1B	AR		AKR1B10	PRDM2
Timosaponin A-IV	ADRA2A	AR		CSNK2A1	MIR205
Timosaponin A-IV	ADRA2C	AR		AVPR2	CST3
Timosaponin A-IV	MCHR1	AR		IGF1R	MEF2C
Timosaponin A-IV	AGTR2	AR		PIM1	GHR
Timosaponin A-IV	TYMS	AR		AURKB	MECOM
Timosaponin A-IV	S1PR3	AR		MPO	ATP6V0A2
Timosaponin A-IV	F7	AR		PIK3R1	MMP3
Timosaponin A-IV	S1PR1	AR		SRC	EDN1
Timosaponin A-IV	SLC6A2	AR		PTK2	MIR373
Timosaponin A-IV	FAAH	AR		MMP13	IL7
Timosaponin A-IV	GBA2	AR		MMP3	MGP
Timosaponin A-IV	SLC28A2	AR		CA3	IAPP
Timosaponin A-IV	PSENEN	AR		PLK1	NR0B1
Timosaponin A-IV	NCSTN	AR		CA6	SLC22A11
Timosaponin A-IV	APH1A	AR		PKN1	MIR29A
Timosaponin A-IV	PSEN1	AR		CA14	SMAD2
Timosaponin A-IV	APH1B	AR		CA9	MIR23A
Neomangiferin	AKR1B1	AR		NEK2	TCF4
Timosaponin A-II	VEGFA	AR		CAMK2B	MIR491
Timosaponin A-II	FGF1	AR		AKT1	NFATC1
Timosaponin A-II	FGF2	AR		NEK6	MIR146B
Timosaponin A-II	HPSE	AR		CA5A	GREM2
Timosaponin A-II	RORC	AR		NUAK1	IGFBP2
Timosaponin A-II	HSP90AA1	AR		AKR1C2	LGR4
Timosaponin A-II	CDK1	AR		AKR1C1	RECQL4
Timosaponin A-II	HTR2B	AR		AKR1C4	ADRB3
Timosaponin A-II	ADRA2B	AR		CA13	PON1
Timosaponin A-II	DRD1	AR		AKR1A1	CA10
Timosaponin A-II	CYP2D6	AR		PARP1	KIT
Timosaponin A-II	HTR6	AR		MMP12	LOC101928371
Timosaponin A-II	PSEN2	AR		CD38	MIR223
Timosaponin A-II	LGALS4	AR		TOP1	CSK
Timosaponin A-II	LGALS3	AR		CFTR	AKT1
Timosaponin A-II	LGALS8	AR		AMY1A	BMP7
Timosaponin A-II	ADRA1A	AR		GRK6	TRAF6
Timosaponin A-II	DRD2	AR		MAPT	ALOX12
Timosaponin A-II	HTR2A	AR		PTPN1	CYP1A1
Timosaponin A-II	DRD3	AR		NR1H2	SELE
Timosaponin A-II	ADRA1D	AR		SHH	MIR532
Timosaponin A-II	STAT3	AR		PRCP	G6PC1
Timosaponin A-II	TRPV1	AR		CYP51A1	FGFR1
Timosaponin A-II	HTR1B	AR		CSF1R	CDH23
Timosaponin A-II	AGTR2	AR		FLT1	IRS1
Timosaponin A-II	SLC28A2	AR		RET	CDKN1C
Timosaponin A-II	F7	AR		LCK	APOB
Timosaponin A-II	HTR2C	AR		MST1R	ATP7A
Timosaponin A-II	ADRA2A	AR		FGFR3	RTEL1-TNFRSF6B
Timosaponin A-II	ADRA2C	AR		ZAP70	PDE8B
Timosaponin A-II	SLC6A2	AR		NTRK1	TMEM38B
Timosaponin A-II	PSENEN	AR		BMX	MIR29B1
Timosaponin A-II	NCSTN	AR		LYN	MIR93
Timosaponin A-II	APH1A	AR		FGFR4	MMP13
Timosaponin A-II	PSEN1	AR		FGR	GNRHR
Timosaponin A-II	APH1B	AR		NTRK2	MIR382
Coniferin	ADORA1	AR		TIE1	LOC109611589
Coniferin	ADORA2A	AR		ROS1	TGM2
Coniferin	ADORA3	AR		NTRK3	PARN
Coniferin	ADA	AR		FASN	MIR196A1
Coniferin	TYR	AR		TACR1	MIR210
Coniferin	GBA	AR		CACNA1H	MIR10A
Coniferin	OGA	AR		NMUR2	SMAD4
Coniferin	ADK	AR		PDE5A	SEMA4D
Coniferin	GSK3B	AR		TNF	GPR35
Coniferin	GAPDH	AR		POLB	TYMS
Coniferin	AKR1B1	AR		UGT2B7	HFE
Coniferin	F2	AR		SRD5A2	TOM1
Coniferin	MMP1	AR		PTPN2	MIR139
Coniferin	MMP7	AR		CDC25A	MIR30A
Coniferin	MMP8	AR		PRKCH	H2AC18
Coniferin	HSPA8	AR		PTPN11	GORAB-AS1
Coniferin	GRK1	AR		TLR9	OVGP1
Coniferin	CDK2	AR		SERPINA6	MIR675
Coniferin	SLC5A2	AR		SIGMAR1	MITF
Coniferin	FOLH1	AR		SLC10A1	ESRRA
Coniferin	TYMP	AR		EPHA2	BMND2
Coniferin	SLC5A1	AR		MAPK3	GCG
Coniferin	SLC29A1	AR		TAS2R31	TGFBR2
Coniferin	HK2	AR		ALOX5AP	MIR25
Coniferin	HK1	AR			MIR33A
Coniferin	DAO	AR			CYP2U1-AS1
Coniferin	CCNA1	AR			AXIN1
Coniferin	CCNA2	AR			CCN6
Anemarsaponin E	HSP90AA1	AR			ATRX
Anemarsaponin E	PSEN2	AR			SOX3
Anemarsaponin E	LGALS4	AR			MIR142
Anemarsaponin E	LGALS8	AR			QPCT
Anemarsaponin E	VEGFA	AR			MIR149
Anemarsaponin E	FGF1	AR			HESX1
Anemarsaponin E	FGF2	AR			NPY
Anemarsaponin E	HPSE	AR			MST1
Anemarsaponin E	CDK1	AR			CHD7
Anemarsaponin E	HTR2B	AR			CCR6
Anemarsaponin E	ADRA2C	AR			MIR24-1
Anemarsaponin E	ADRA2B	AR			HBB
Anemarsaponin E	DRD1	AR			MIR503
Anemarsaponin E	HTR2A	AR			CTC1
Anemarsaponin E	HTR2C	AR			TENT5A
Anemarsaponin E	CYP2D6	AR			DUSP6
Anemarsaponin E	HTR6	AR			PLOD2
Anemarsaponin E	HTR1B	AR			USB1
Anemarsaponin E	LGALS3	AR			CTSL
Anemarsaponin E	RORC	AR			NDP
Anemarsaponin E	ADRA1D	AR			MIR143
Anemarsaponin E	ADRA1A	AR			MIR127
Anemarsaponin E	DRD2	AR			MIR221
Anemarsaponin E	DRD3	AR			TACR3
Anemarsaponin E	IL2	AR			MIR199A1
Anemarsaponin E	TRPV1	AR			GNAI2
Anemarsaponin E	ADRA2A	AR			INPP4A
Anemarsaponin E	SLC6A2	AR			LOC110806306
Anemarsaponin E	PSENEN	AR			MIR423
Anemarsaponin E	NCSTN	AR			LOC110806263
Anemarsaponin E	APH1A	AR			LDLR
Anemarsaponin E	PSEN1	AR			HAMP
Anemarsaponin E	APH1B	AR			MIR126
Macrostemonoside F	PSEN2	AR			AGER
Macrostemonoside F	STAT3	AR			HSP90AA1
Macrostemonoside F	IL2	AR			SLC37A4
Macrostemonoside F	PTAFR	AR			DCSTAMP
Macrostemonoside F	PSENEN	AR			BMND3
Macrostemonoside F	NCSTN	AR			WT1
Macrostemonoside F	APH1A	AR			USP48
Macrostemonoside F	PSEN1	AR			BMP15
Macrostemonoside F	APH1B	AR			ASAH1
Syringaresinol	ALOX5	AR			ZNF528
Syringaresinol	PTAFR	AR			BMND4
Syringaresinol	MAPK9	AR			BMND5
Syringaresinol	MCL1	AR			ERCC6
Syringaresinol	SHBG	AR			DMP1
Syringaresinol	SLC5A2	AR			GNPTAB
Syringaresinol	SOAT1	AR			TBCK
Syringaresinol	HIF1A	AR			BMND10
Syringaresinol	SOAT2	AR			BMND11
Syringaresinol	SLC6A2	AR			BMND13
Syringaresinol	SLC6A4	AR			BMND14
Syringaresinol	CNR2	AR			BMND6
Trans-hinokiresinol	ESR1	AR			BMND9
Trans-hinokiresinol	ESR2	AR			SUPT3H
Trans-hinokiresinol	F3	AR			MMP1
Trans-hinokiresinol	CYSLTR1	AR			MTX2
Trans-hinokiresinol	HTR2B	AR			BRAF
Trans-hinokiresinol	TBXAS1	AR			ZBTB20
Trans-hinokiresinol	ADRA2A	AR			GAA
Trans-hinokiresinol	ADRA2C	AR			VLDLR
Trans-hinokiresinol	ADRA2B	AR			NPM1
Trans-hinokiresinol	NR3C1	AR			MAP3K1
Trans-hinokiresinol	DRD1	AR			RAB3GAP1
Trans-hinokiresinol	CHRM1	AR			DHX37
Trans-hinokiresinol	DRD2	AR			ANO5
Trans-hinokiresinol	PTGS1	AR			WNT4
Trans-hinokiresinol	SLC6A2	AR			KREMEN1
Trans-hinokiresinol	ADRA1D	AR			LRP8
Trans-hinokiresinol	HTR2A	AR			ENOSF1
Trans-hinokiresinol	ADORA1	AR			PSC
Trans-hinokiresinol	SLC6A4	AR			TRPV4
Trans-hinokiresinol	ADRA1A	AR			MAGEL2
Trans-hinokiresinol	TACR2	AR			SMAD9
Trans-hinokiresinol	OPRM1	AR			CYP11A1
Trans-hinokiresinol	DRD3	AR			SMPD1
Trans-hinokiresinol	OPRD1	AR			IL21R
Trans-hinokiresinol	OPRK1	AR			ASXL1
Trans-hinokiresinol	SLC6A3	AR			SNRPN
Trans-hinokiresinol	CHRM3	AR			MIR96
Trans-hinokiresinol	ADORA2A	AR			OCA2
Trans-hinokiresinol	ADORA3	AR			SERPINH1
Trans-hinokiresinol	HTR6	AR			OTX2
Trans-hinokiresinol	ALDH2	AR			PFAS
Trans-hinokiresinol	MAOB	AR			NDN
Trans-hinokiresinol	TYMS	AR			ELN
Trans-hinokiresinol	DYRK1A	AR			ANAPC1
Trans-hinokiresinol	ESRRB	AR			NBAS
Trans-hinokiresinol	MAOA	AR			CYB5A
Trans-hinokiresinol	HSD17B2	AR			HS6ST1
Trans-hinokiresinol	HSD17B1	AR			PROK2
Trans-hinokiresinol	ALOX12	AR			ACD
Trans-hinokiresinol	LTB4R	AR			MIR4713HG
Trans-hinokiresinol	CYP24A1	AR			PIRC66
Trans-hinokiresinol	AKR1B1	AR			TRAPPC2
Trans-hinokiresinol	APP	AR			FLNA
Trans-hinokiresinol	HSD11B1	AR			SERPINA1
Trans-hinokiresinol	TERT	AR			RNU4ATAC
Trans-hinokiresinol	PTGS2	AR			WNT10B
Trans-hinokiresinol	DHFR	AR			TET2
Trans-hinokiresinol	CLK1	AR			TCIRG1
Trans-hinokiresinol	DYRK1B	AR			DNA2
Trans-hinokiresinol	INSR	AR			PMM2
Trans-hinokiresinol	CYP11B1	AR			SRSF2
Trans-hinokiresinol	CYP11B2	AR			GLI2
Trans-hinokiresinol	CYP17A1	AR			LHX4
Trans-hinokiresinol	PLA2G2A	AR			PHEX
Trans-hinokiresinol	CYP19A1	AR			RIGI
Trans-hinokiresinol	EGFR	AR			HJV
Trans-hinokiresinol	ALOX5	AR			POU1F1
Trans-hinokiresinol	MTOR	AR			CACNA1H
Trans-hinokiresinol	HDAC6	AR			CLCN5
Trans-hinokiresinol	HDAC8	AR			WDR19
Trans-hinokiresinol	MAP2K1	AR			TRIP11
Trans-hinokiresinol	DUSP3	AR			MIF
Trans-hinokiresinol	NQO2	AR			PDGFRB
Trans-hinokiresinol	VCP	AR			NSMF
Timosaponin BII	VEGFA	AR			FGF17
Timosaponin BII	FGF1	AR			HMOX1
Timosaponin BII	FGF2	AR			RIN2
Timosaponin BII	HPSE	AR			SH3PXD2B
Timosaponin BII	HSP90AA1	AR			GNPTG
Timosaponin BII	PSEN2	AR			CREB3L1
Timosaponin BII	CDK1	AR			ZFPM2
Timosaponin BII	LGALS4	AR			POLD1
Timosaponin BII	LGALS3	AR			ADAMTSL2
Timosaponin BII	LGALS8	AR			STX1A
Timosaponin BII	HTR2B	AR			HPGD
Timosaponin BII	ADRA2A	AR			IPW
Timosaponin BII	ADRA2C	AR			MLXIPL
Timosaponin BII	ADRA2B	AR			IL17RD
Timosaponin BII	DRD1	AR			SPRY4
Timosaponin BII	DRD2	AR			GALNS
Timosaponin BII	ADRA1D	AR			FOXA2
Timosaponin BII	HTR2A	AR			NUP107
Timosaponin BII	HTR2C	AR			MRPS22
Timosaponin BII	DRD3	AR			PSMC3IP
Timosaponin BII	CYP2D6	AR			POLR3H
Timosaponin BII	HTR6	AR			BNC1
Timosaponin BII	ADRA1A	AR			SPIDR
Timosaponin BII	HTR1B	AR			ZSWIM7
Timosaponin BII	STAT3	AR			FMR1
Timosaponin BII	RORC	AR			MESD
Timosaponin BII	IL2	AR			RUNX1
Timosaponin BII	TRPV1	AR			INPP5E
Timosaponin BII	SLC6A2	AR			TMEM59
Timosaponin BII	PSENEN	AR			SETD5
Timosaponin BII	NCSTN	AR			PDE11A-AS1
Timosaponin BII	APH1A	AR			RPL11
Timosaponin BII	PSEN1	AR			MKRN3
Timosaponin BII	APH1B	AR			MTRR
Sarsasapogenin	HSP90AA1	AR			CSRNP2
Sarsasapogenin	PSEN2	AR			HMG20B
Sarsasapogenin	MDM2	AR			CC2D1B
Sarsasapogenin	CES2	AR			CBLL2
Sarsasapogenin	ALK	AR			GATA1
Sarsasapogenin	HSD11B1	AR			WDR35
Sarsasapogenin	CNR1	AR			ATP7B
Sarsasapogenin	CNR2	AR			AIP
Sarsasapogenin	HSD11B2	AR			PHKG2
Sarsasapogenin	ADORA1	AR			ZMPSTE24
Sarsasapogenin	ADORA2A	AR			TYROBP
Sarsasapogenin	NR1H3	AR			NF1
Sarsasapogenin	RORA	AR			HTRA1
Sarsasapogenin	CYP2C9	AR			FGF8
Sarsasapogenin	CYP3A4	AR			MMEL1
Sarsasapogenin	CYP2C19	AR			PPIB
Sarsasapogenin	NR1H4	AR			HSPG2
Sarsasapogenin	PIK3CB	AR			EMP1
Sarsasapogenin	AVPR1A	AR			MTR
Sarsasapogenin	CRHR1	AR			HLA-DRB1
Sarsasapogenin	HSD3B2	AR			HSD3B7
Sarsasapogenin	PDE10A	AR			GATA4
Sarsasapogenin	CCR1	AR			PHKA2
Sarsasapogenin	NR1I2	AR			KDELR2
Sarsasapogenin	CXCR1	AR			CGA
Sarsasapogenin	NOS2	AR			POLG
Sarsasapogenin	CCND3	AR			CBL
Sarsasapogenin	MTOR	AR			MIR20A
Sarsasapogenin	GRM1	AR			TCF12
Sarsasapogenin	PIK3CA	AR			FLRT3
Sarsasapogenin	CYP24A1	AR			CALR
Sarsasapogenin	BACE1	AR			FGFR3
Sarsasapogenin	MDM4	AR			TONSL
Sarsasapogenin	PTGS2	AR			MBL2
Sarsasapogenin	EPHX2	AR			ADAMTS2
Sarsasapogenin	MAPK14	AR			LIFR
Sarsasapogenin	PRKCA	AR			MALT1
Sarsasapogenin	AKR1C3	AR			SLCO2A1
Sarsasapogenin	SMO	AR			IFT122
Sarsasapogenin	SLC10A2	AR			NDUFAF1
Sarsasapogenin	OPRD1	AR			ASXL2
Sarsasapogenin	PIK3CD	AR			TRMT10A
Sarsasapogenin	PIK3CG	AR			GK
Sarsasapogenin	BRAF	AR			PHKB
Sarsasapogenin	DRD4	AR			SLC11A1
Sarsasapogenin	MAPK8	AR			PWAR1
Sarsasapogenin	IL6ST	AR			NEAT1
Sarsasapogenin	MTNR1A	AR			TMEM67
Sarsasapogenin	MTNR1B	AR			GALT
Sarsasapogenin	APP	AR			NOTCH1
Sarsasapogenin	AR	AR			FAT4
Sarsasapogenin	OXTR	AR			SLC9A3
Sarsasapogenin	ITGAL	AR			IL4
Sarsasapogenin	PTGES	AR			COL4A5
Sarsasapogenin	SLC6A9	AR			PYGL
Sarsasapogenin	REN	AR			MIR328
Sarsasapogenin	PTGS1	AR			LOC107133510
Sarsasapogenin	LSS	AR			GLB1
Sarsasapogenin	CFD	AR			TNFSF15
Sarsasapogenin	CCND1	AR			UROD
Sarsasapogenin	GRM2	AR			SIM1
Sarsasapogenin	KCNA3	AR			COL7A1
Sarsasapogenin	P2RX3	AR			NPAP1
Sarsasapogenin	VEGFA	AR			PWRN1
Sarsasapogenin	FGF1	AR			LOC106099062
Sarsasapogenin	FGF2	AR			TREM2
Sarsasapogenin	HPSE	AR			ERCC2
Sarsasapogenin	PTGER1	AR			CCL2
Sarsasapogenin	ADORA2B	AR			EDNRA
Sarsasapogenin	CACNA2D1	AR			LOC110006319
Sarsasapogenin	OPRL1	AR			KISS1R
Sarsasapogenin	KCNH2	AR			PROKR2
Sarsasapogenin	PYGL	AR			TAC3
Sarsasapogenin	MET	AR			KISS1
Sarsasapogenin	CACNA2D2	AR			FKBP6
Sarsasapogenin	PSENEN	AR			FBN2
Sarsasapogenin	NCSTN	AR			TWNK
Sarsasapogenin	APH1A	AR			SPRTN
Sarsasapogenin	PSEN1	AR			ZNF469
Sarsasapogenin	APH1B	AR			FKBP14
Sarsasapogenin	CCND1	AR			KCNN4
Sarsasapogenin	CDK4	AR			UROS
Sarsasapogenin	CCND2	AR			GPAA1
Sarsasapogenin	ICAM1	AR			MIR361
Sarsasapogenin	ITGB2	AR			WFS1
Sarsasapogenin	CDK4	AR			NPC1
Anemarrhenasaponin I	VEGFA	AR			NGLY1
Anemarrhenasaponin I	FGF1	AR			NSD2
Anemarrhenasaponin I	FGF2	AR			DMRT3
Anemarrhenasaponin I	HPSE	AR			BRCA1
Anemarrhenasaponin I	LGALS4	AR			HAX1
Anemarrhenasaponin I	LGALS3	AR			JAG1
Anemarrhenasaponin I	LGALS8	AR			MIRLET7B
Anemarrhenasaponin I	HSP90AA1	AR			TTTY10
Anemarrhenasaponin I	CDK1	AR			MK280073-058
Anemarrhenasaponin I	PSEN2	AR			MK280073-120
Anemarrhenasaponin I	HTR2B	AR			MK280073-197
Anemarrhenasaponin I	ADRA2A	AR			MK280073-202
Anemarrhenasaponin I	ADRA2C	AR			MK280073-346
Anemarrhenasaponin I	ADRA2B	AR			MK280073-501
Anemarrhenasaponin I	DRD1	AR			MK280073-521
Anemarrhenasaponin I	HTR2C	AR			MK280073-025
Anemarrhenasaponin I	CYP2D6	AR			MK280073-049
Anemarrhenasaponin I	HTR6	AR			MK280073-052
Anemarrhenasaponin I	HTR1B	AR			MK280073-055
Anemarrhenasaponin I	STAT3	AR			MK280073-059
Anemarrhenasaponin I	ADRA1D	AR			MK280073-060
Anemarrhenasaponin I	RORC	AR			MK280073-063
Anemarrhenasaponin I	DRD2	AR			MK280073-083
Anemarrhenasaponin I	DRD3	AR			MK280073-093
Anemarrhenasaponin I	HTR2A	AR			MK280073-121
Anemarrhenasaponin I	ADRA1A	AR			MK280073-164
Anemarrhenasaponin I	SLC6A2	AR			MK280073-175
Anemarrhenasaponin I	PSENEN	AR			MK280073-199
Anemarrhenasaponin I	NCSTN	AR			MK280073-203
Anemarrhenasaponin I	APH1A	AR			MK280073-206
Anemarrhenasaponin I	PSEN1	AR			MK280073-216
Anemarrhenasaponin I	APH1B	AR			MK280073-273
p-Coumaroyltyramine	MMP9	AR			MK280073-296
p-Coumaroyltyramine	MMP1	AR			MK280073-300
p-Coumaroyltyramine	MMP2	AR			MK280073-334
p-Coumaroyltyramine	EGFR	AR			MK280073-351
p-Coumaroyltyramine	MTNR1A	AR			MK280073-353
p-Coumaroyltyramine	MTNR1B	AR			MK280073-460
p-Coumaroyltyramine	TYMS	AR			MK280073-461
p-Coumaroyltyramine	DRD2	AR			MK280073-475
p-Coumaroyltyramine	TTR	AR			MK280073-493
p-Coumaroyltyramine	ALOX15	AR			MK280073-510
p-Coumaroyltyramine	CLK1	AR			MK280073-513
p-Coumaroyltyramine	DYRK1B	AR			MK280073-522
p-Coumaroyltyramine	BACE1	AR			MK280073-524
p-Coumaroyltyramine	AR	AR			MK280073-527
p-Coumaroyltyramine	MYLK	AR			MK280073-571
p-Coumaroyltyramine	ROCK1	AR			MK280073-621
p-Coumaroyltyramine	ESRRA	AR			MK280073-623
p-Coumaroyltyramine	ESRRB	AR			MK280073-027
p-Coumaroyltyramine	PRKACA	AR			MK280073-028
p-Coumaroyltyramine	ALOX12	AR			MK280073-030
p-Coumaroyltyramine	DUSP3	AR			MK280073-037
p-Coumaroyltyramine	ACHE	AR			MK280073-040
p-Coumaroyltyramine	INSR	AR			MK280073-044
p-Coumaroyltyramine	ERN1	AR			MK280073-046
p-Coumaroyltyramine	CDK1	AR			MK280073-047
p-Coumaroyltyramine	TNKS2	AR			MK280073-051
p-Coumaroyltyramine	TNKS	AR			MK280073-053
p-Coumaroyltyramine	GCGR	AR			MK280073-056
p-Coumaroyltyramine	CYP1B1	AR			MK280073-057
p-Coumaroyltyramine	CYP24A1	AR			MK280073-071
p-Coumaroyltyramine	ANPEP	AR			MK280073-072
p-Coumaroyltyramine	TYR	AR			MK280073-073
p-Coumaroyltyramine	SERPINE1	AR			MK280073-075
p-Coumaroyltyramine	DCTPP1	AR			MK280073-079
p-Coumaroyltyramine	CNR2	AR			MK280073-081
p-Coumaroyltyramine	PLA2G2A	AR			MK280073-082
p-Coumaroyltyramine	ABL1	AR			MK280073-089
p-Coumaroyltyramine	CTSD	AR			MK280073-090
p-Coumaroyltyramine	HDAC8	AR			MK280073-091
p-Coumaroyltyramine	NQO2	AR			MK280073-092
p-Coumaroyltyramine	BCHE	AR			MK280073-103
p-Coumaroyltyramine	ADAM17	AR			MK280073-106
p-Coumaroyltyramine	SLC5A1	AR			MK280073-115
p-Coumaroyltyramine	WEE1	AR			MK280073-116
p-Coumaroyltyramine	HSP90AB1	AR			MK280073-117
p-Coumaroyltyramine	VCP	AR			MK280073-119
p-Coumaroyltyramine	CDK5R1	AR			MK280073-123
p-Coumaroyltyramine	CDK1	AR			MK280073-125
p-Coumaroyltyramine	CCNE1	AR			MK280073-140
p-Coumaroyltyramine	CCNB3	AR			MK280073-149
p-Coumaroyltyramine	JAK3	AR			MK280073-150
p-Coumaroyltyramine	MTOR	AR			MK280073-153
p-Coumaroyltyramine	JAK2	AR			MK280073-154
p-Coumaroyltyramine	CCNE1	AR			MK280073-168
p-Coumaroyltyramine	ALK	AR			MK280073-174
p-Coumaroyltyramine	MAP4K2	AR			MK280073-176
p-Coumaroyltyramine	UPP1	AR			MK280073-179
p-Coumaroyltyramine	SYK	AR			MK280073-180
p-Coumaroyltyramine	ELANE	AR			MK280073-182
p-Coumaroyltyramine	SHBG	AR			MK280073-183
p-Coumaroyltyramine	PNMT	AR			MK280073-185
p-Coumaroyltyramine	BCL2L1	AR			MK280073-190
p-Coumaroyltyramine	BCL2	AR			MK280073-194
p-Coumaroyltyramine	RIPK2	AR			MK280073-205
p-Coumaroyltyramine	DNM1	AR			MK280073-207
p-Coumaroyltyramine	CYP11B1	AR			MK280073-208
p-Coumaroyltyramine	CYP11B2	AR			MK280073-221
p-Coumaroyltyramine	CYP17A1	AR			MK280073-233
p-Coumaroyltyramine	CYP1A2	AR			MK280073-243
p-Coumaroyltyramine	PIK3CA	AR			MK280073-247
p-Coumaroyltyramine	GRK2	AR			MK280073-258
p-Coumaroyltyramine	TAOK1	AR			MK280073-280
p-Coumaroyltyramine	PTGES	AR			MK280073-283
p-Coumaroyltyramine	TAOK3	AR			MK280073-295
p-Coumaroyltyramine	CMA1	AR			MK280073-301
p-Coumaroyltyramine	MMP8	AR			MK280073-302
p-Coumaroyltyramine	PDK1	AR			MK280073-313
p-Coumaroyltyramine	RPS6KA3	AR			MK280073-345
p-Coumaroyltyramine	MAPK14	AR			MK280073-349
p-Coumaroyltyramine	PRKCZ	AR			MK280073-352
p-Coumaroyltyramine	HSD17B14	AR			MK280073-354
p-Coumaroyltyramine	MET	AR			MK280073-355
p-Coumaroyltyramine	HDAC6	AR			MK280073-357
p-Coumaroyltyramine	HDAC2	AR			MK280073-359
p-Coumaroyltyramine	HDAC1	AR			MK280073-364
p-Coumaroyltyramine	CHEK1	AR			MK280073-384
p-Coumaroyltyramine	LNPEP	AR			MK280073-389
p-Coumaroyltyramine	ROCK2	AR			MK280073-396
p-Coumaroyltyramine	PITRM1	AR			MK280073-397
p-Coumaroyltyramine	NEK1	AR			MK280073-414
p-Coumaroyltyramine	FOXO1	AR			MK280073-434
p-Coumaroyltyramine	CDK5	AR			MK280073-445
p-Coumaroyltyramine	CCNB1	AR			MK280073-453
p-Coumaroyltyramine	CDK2	AR			MK280073-455
p-Coumaroyltyramine	CDK1	AR			MK280073-456
p-Coumaroyltyramine	CCNB1	AR			MK280073-464
p-Coumaroyltyramine	CCNB2	AR			MK280073-465
p-Coumaroyltyramine	CDK3	AR			MK280073-466
Timosaponin A-I	PSEN2	AR			MK280073-467
Timosaponin A-I	HSP90AA1	AR			MK280073-468
Timosaponin A-I	VEGFA	AR			MK280073-470
Timosaponin A-I	FGF1	AR			MK280073-473
Timosaponin A-I	FGF2	AR			MK280073-476
Timosaponin A-I	HPSE	AR			MK280073-486
Timosaponin A-I	LGALS4	AR			MK280073-487
Timosaponin A-I	LGALS3	AR			MK280073-490
Timosaponin A-I	LGALS8	AR			MK280073-495
Timosaponin A-I	RORC	AR			MK280073-496
Timosaponin A-I	CDK1	AR			MK280073-499
Timosaponin A-I	DRD2	AR			MK280073-500
Timosaponin A-I	HTR2A	AR			MK280073-512
Timosaponin A-I	DRD3	AR			MK280073-515
Timosaponin A-I	IL2	AR			MK280073-516
Timosaponin A-I	HTR2B	AR			MK280073-519
Timosaponin A-I	ADRA2A	AR			MK280073-523
Timosaponin A-I	ADRA2C	AR			MK280073-525
Timosaponin A-I	ADRA2B	AR			MK280073-530
Timosaponin A-I	HTR2C	AR			MK280073-531
Timosaponin A-I	HTR1B	AR			MK280073-532
Timosaponin A-I	MAPK14	AR			MK280073-533
Timosaponin A-I	CYP2D6	AR			MK280073-538
Timosaponin A-I	DRD1	AR			MK280073-540
Timosaponin A-I	CNR1	AR			MK280073-543
Timosaponin A-I	ADRA1A	AR			MK280073-544
Timosaponin A-I	FAAH	AR			MK280073-551
Timosaponin A-I	TACR2	AR			MK280073-554
Timosaponin A-I	S1PR1	AR			MK280073-556
Timosaponin A-I	CNR2	AR			MK280073-557
Timosaponin A-I	VDR	AR			MK280073-558
Timosaponin A-I	IKBKE	AR			MK280073-559
Timosaponin A-I	TBK1	AR			MK280073-561
Timosaponin A-I	EGFR	AR			MK280073-564
Timosaponin A-I	S1PR3	AR			MK280073-574
Timosaponin A-I	HTR6	AR			MK280073-578
Timosaponin A-I	PSENEN	AR			MK280073-585
Timosaponin A-I	NCSTN	AR			MK280073-586
Timosaponin A-I	APH1A	AR			MK280073-590
Timosaponin A-I	PSEN1	AR			MK280073-592
Timosaponin A-I	APH1B	AR			MK280073-593
Kaempferol	NOX4	AR			MK280073-596
Kaempferol	AKR1B1	AR			MK280073-597
Kaempferol	XDH	AR			MK280073-609
Kaempferol	TYR	AR			MK280073-618
Kaempferol	FLT3	AR			MK280073-655
Kaempferol	CA2	AR			MK280073-659
Kaempferol	ALOX5	AR			MK280073-688
Kaempferol	CA7	AR			MK280073-689
Kaempferol	HSD17B2	AR			MK280073-026
Kaempferol	ABCC1	AR			MK280073-029
Kaempferol	HSD17B1	AR			MK280073-031
Kaempferol	AHR	AR			MK280073-032
Kaempferol	CA12	AR			MK280073-033
Kaempferol	ESRRA	AR			MK280073-034
Kaempferol	ABCB1	AR			MK280073-035
Kaempferol	CYP1B1	AR			MK280073-036
Kaempferol	ABCG2	AR			MK280073-038
Kaempferol	ADORA1	AR			MK280073-039
Kaempferol	CA4	AR			MK280073-041
Kaempferol	ACHE	AR			MK280073-042
Kaempferol	MAOA	AR			MK280073-043
Kaempferol	GLO1	AR			MK280073-045
Kaempferol	SYK	AR			MK280073-048
Kaempferol	GSK3B	AR			MK280073-050
Kaempferol	MMP9	AR			MK280073-054
Kaempferol	MMP2	AR			MK280073-061
Kaempferol	ALOX15	AR			MK280073-062
Kaempferol	ALOX12	AR			MK280073-064
Kaempferol	PTPRS	AR			MK280073-065
Kaempferol	ADORA2A	AR			MK280073-066
Kaempferol	CDK5R1	AR			MK280073-068
Kaempferol	CCNB3	AR			MK280073-069
Kaempferol	ARG1	AR			MK280073-070
Kaempferol	GPR35	AR			MK280073-074
Kaempferol	ESR2	AR			MK280073-076
Kaempferol	DAPK1	AR			MK280073-077
Kaempferol	MPG	AR			MK280073-078
Kaempferol	SLC22A12	AR			MK280073-080
Kaempferol	TTR	AR			MK280073-084
Kaempferol	AKR1B10	AR			MK280073-085
Kaempferol	TNKS2	AR			MK280073-086
Kaempferol	TNKS	AR			MK280073-087
Kaempferol	CDK6	AR			MK280073-088
Kaempferol	CDK2	AR			MK280073-094
Kaempferol	CYP19A1	AR			MK280073-095
Kaempferol	CSNK2A1	AR			MK280073-096
Kaempferol	EGFR	AR			MK280073-097
Kaempferol	AVPR2	AR			MK280073-098
Kaempferol	IGF1R	AR			MK280073-101
Kaempferol	F2	AR			MK280073-102
Kaempferol	PIM1	AR			MK280073-104
Kaempferol	AURKB	AR			MK280073-105
Kaempferol	DRD4	AR			MK280073-107
Kaempferol	MPO	AR			MK280073-108
Kaempferol	PIK3R1	AR			MK280073-109
Kaempferol	PYGL	AR			MK280073-110
Kaempferol	CA1	AR			MK280073-111
Kaempferol	SRC	AR			MK280073-112
Kaempferol	PTK2	AR			MK280073-113
Kaempferol	KDR	AR			MK280073-114
Kaempferol	MMP13	AR			MK280073-118
Kaempferol	MMP3	AR			MK280073-122
Kaempferol	CA3	AR			MK280073-124
Kaempferol	PLK1	AR			MK280073-126
Kaempferol	CA6	AR			MK280073-127
Kaempferol	CDK1	AR			MK280073-128
Kaempferol	PKN1	AR			MK280073-131
Kaempferol	CA14	AR			MK280073-132
Kaempferol	CA9	AR			MK280073-133
Kaempferol	MET	AR			MK280073-134
Kaempferol	NEK2	AR			MK280073-135
Kaempferol	CXCR1	AR			MK280073-136
Kaempferol	CAMK2B	AR			MK280073-137
Kaempferol	ALK	AR			MK280073-138
Kaempferol	AKT1	AR			MK280073-139
Kaempferol	NEK6	AR			MK280073-141
Kaempferol	PLA2G1B	AR			MK280073-142
Kaempferol	CA5A	AR			MK280073-143
Kaempferol	BACE1	AR			MK280073-144
Kaempferol	AXL	AR			MK280073-145
Kaempferol	NUAK1	AR			MK280073-146
Kaempferol	AKR1C2	AR			MK280073-147
Kaempferol	AKR1C1	AR			MK280073-148
Kaempferol	AKR1C3	AR			MK280073-151
Kaempferol	AKR1C4	AR			MK280073-152
Kaempferol	CA13	AR			MK280073-155
Kaempferol	AKR1A1	AR			MK280073-156
Kaempferol	APP	AR			MK280073-157
Kaempferol	PARP1	AR			MK280073-158
Kaempferol	MMP12	AR			MK280073-159
Kaempferol	CD38	AR			MK280073-160
Kaempferol	TOP1	AR			MK280073-161
Kaempferol	ESR1	AR			MK280073-162
Kaempferol	PTGS2	AR			MK280073-163
Kaempferol	CFTR	AR			MK280073-165
Kaempferol	PFKFB3	AR			MK280073-169
Kaempferol	AMY1A	AR			MK280073-170
Kaempferol	GRK6	AR			MK280073-171
Kaempferol	TERT	AR			MK280073-172
Kaempferol	MAPT	AR			MK280073-173
Kaempferol	CDK5	AR			MK280073-177
Kaempferol	CDK1	AR			MK280073-178
Kaempferol	CCNB1	AR			MK280073-181
Kaempferol	CCNB2	AR			MK280073-184
Diosgenin	IL2	AR			MK280073-186
Diosgenin	NR1H3	AR			MK280073-187
Diosgenin	ALK	AR			MK280073-188
Diosgenin	NR1H4	AR			MK280073-189
Diosgenin	PTPN1	AR			MK280073-191
Diosgenin	NR1H2	AR			MK280073-192
Diosgenin	MDM2	AR			MK280073-193
Diosgenin	KCNA3	AR			MK280073-195
Diosgenin	CCR1	AR			MK280073-196
Diosgenin	SMO	AR			MK280073-198
Diosgenin	TRPV1	AR			MK280073-200
Diosgenin	SHH	AR			MK280073-201
Diosgenin	PLK1	AR			MK280073-204
Diosgenin	CRHR1	AR			MK280073-209
Diosgenin	PRCP	AR			MK280073-210
Diosgenin	CYP51A1	AR			MK280073-211
Diosgenin	CSF1R	AR			MK280073-212
Diosgenin	ABL1	AR			MK280073-213
Diosgenin	FLT1	AR			MK280073-214
Diosgenin	PDGFRB	AR			MK280073-215
Diosgenin	KIT	AR			MK280073-217
Diosgenin	IGF1R	AR			MK280073-218
Diosgenin	FLT3	AR			MK280073-219
Diosgenin	INSR	AR			MK280073-220
Diosgenin	RET	AR			MK280073-222
Diosgenin	LCK	AR			MK280073-224
Diosgenin	SYK	AR			MK280073-225
Diosgenin	SRC	AR			MK280073-226
Diosgenin	MST1R	AR			MK280073-227
Diosgenin	FGFR3	AR			MK280073-228
Diosgenin	ZAP70	AR			MK280073-229
Diosgenin	NTRK1	AR			MK280073-230
Diosgenin	JAK2	AR			MK280073-231
Diosgenin	MET	AR			MK280073-232
Diosgenin	BMX	AR			MK280073-234
Diosgenin	LYN	AR			MK280073-235
Diosgenin	FGFR4	AR			MK280073-236
Diosgenin	FGR	AR			MK280073-237
Diosgenin	NTRK2	AR			MK280073-238
Diosgenin	BRAF	AR			MK280073-239
Diosgenin	TIE1	AR			MK280073-240
Diosgenin	TYRO3	AR			MK280073-241
Diosgenin	MERTK	AR			MK280073-242
Diosgenin	ROS1	AR			MK280073-244
Diosgenin	NTRK3	AR			MK280073-245
Diosgenin	FASN	AR			MK280073-246
Diosgenin	IL6ST	AR			MK280073-248
Diosgenin	GRIN2A	AR			MK280073-249
Diosgenin	NR1I2	AR			MK280073-250
Diosgenin	GRIA2	AR			MK280073-251
Diosgenin	SLC6A9	AR			MK280073-252
Diosgenin	TACR1	AR			MK280073-253
Diosgenin	MAPK14	AR			MK280073-255
Diosgenin	PTGS1	AR			MK280073-257
Diosgenin	CYP24A1	AR			MK280073-259
Diosgenin	APP	AR			MK280073-260
Diosgenin	CCND3	AR			MK280073-261
Diosgenin	CACNA1H	AR			MK280073-262
Diosgenin	ITGAL	AR			MK280073-264
Diosgenin	GRM1	AR			MK280073-265
Diosgenin	MDM4	AR			MK280073-266
Diosgenin	CDK6	AR			MK280073-267
Diosgenin	CDK4	AR			MK280073-268
Diosgenin	CYP2C9	AR			MK280073-269
Diosgenin	CYP3A4	AR			MK280073-270
Diosgenin	GRIN1	AR			MK280073-271
Diosgenin	CCND1	AR			MK280073-272
Diosgenin	CDK4	AR			MK280073-274
Diosgenin	CCND2	AR			MK280073-275
Diosgenin	ICAM1	AR			MK280073-276
Diosgenin	ITGB2	AR			MK280073-277
Quercetin-3-O-sambubioside	NMUR2	AR			MK280073-278
Quercetin-3-O-sambubioside	ADRA2A	AR			MK280073-279
Quercetin-3-O-sambubioside	ADRA2C	AR			MK280073-281
Quercetin-3-O-sambubioside	ACHE	AR			MK280073-282
Quercetin-3-O-sambubioside	AKR1B1	AR			MK280073-284
Quercetin-3-O-sambubioside	NOX4	AR			MK280073-285
Quercetin-3-O-sambubioside	CA2	AR			MK280073-286
Quercetin-3-O-sambubioside	CA7	AR			MK280073-287
Quercetin-3-O-sambubioside	CA12	AR			MK280073-288
Quercetin-3-O-sambubioside	CA4	AR			MK280073-289
Quercetin-3-O-sambubioside	XDH	AR			MK280073-290
Quercetin-3-O-sambubioside	RPS6KA3	AR			MK280073-291
Quercetin-3-O-sambubioside	NQO2	AR			MK280073-292
Quercetin-3-O-sambubioside	CD38	AR			MK280073-293
Quercetin-3-O-sambubioside	PTGS2	AR			MK280073-294
Quercetin-3-O-sambubioside	PDE5A	AR			MK280073-297
Quercetin-3-O-sambubioside	TNF	AR			MK280073-298
Quercetin-3-O-sambubioside	IL2	AR			MK280073-299
Quercetin-3-O-sambubioside	ADORA1	AR			MK280073-303
Quercetin-3-O-sambubioside	ALOX5	AR			MK280073-304
Quercetin-3-O-sambubioside	TERT	AR			MK280073-305
Mangiferolic acid	POLB	AR			MK280073-306
Mangiferolic acid	CDC25B	AR			MK280073-307
Mangiferolic acid	UGT2B7	AR			MK280073-308
Mangiferolic acid	SRD5A2	AR			MK280073-309
Mangiferolic acid	PTPN1	AR			MK280073-310
Mangiferolic acid	PTPN2	AR			MK280073-311
Mangiferolic acid	HSD11B1	AR			MK280073-312
Mangiferolic acid	AKR1B10	AR			MK280073-314
Mangiferolic acid	CDC25A	AR			MK280073-315
Mangiferolic acid	FNTA	AR			MK280073-316
Mangiferolic acid	CYP19A1	AR			MK280073-317
Mangiferolic acid	ESR1	AR			MK280073-318
Mangiferolic acid	ESR2	AR			MK280073-319
Mangiferolic acid	NOS2	AR			MK280073-320
Mangiferolic acid	PRKCH	AR			MK280073-321
Mangiferolic acid	HSD11B2	AR			MK280073-322
Mangiferolic acid	PTPN11	AR			MK280073-323
Mangiferolic acid	PTGES	AR			MK280073-324
Mangiferolic acid	AR	AR			MK280073-325
Mangiferolic acid	TLR9	AR			MK280073-326
Mangiferolic acid	SERPINA6	AR			MK280073-328
Mangiferolic acid	SIGMAR1	AR			MK280073-329
Mangiferolic acid	SHBG	AR			MK280073-330
Mangiferolic acid	CYP17A1	AR			MK280073-331
Mangiferolic acid	SLC10A2	AR			MK280073-332
Mangiferolic acid	SLC10A1	AR			MK280073-333
Mangiferolic acid	EPHA2	AR			MK280073-335
Mangiferolic acid	ADORA3	AR			MK280073-336
Mangiferolic acid	MAPK3	AR			MK280073-337
Mangiferolic acid	RORC	AR			MK280073-338
Mangiferolic acid	TAS2R31	AR			MK280073-339
Mangiferolic acid	ALOX5AP	AR			MK280073-340
Mangiferolic acid	NR3C1	AR			MK280073-341
Mangiferolic acid	PTGS2	AR			MK280073-342
Mangiferolic acid	FNTB	AR			MK280073-343
					MK280073-344
					MK280073-347
					MK280073-348
					MK280073-350
					MK280073-356
					MK280073-358
					MK280073-360
					MK280073-361
					MK280073-362
					MK280073-363
					MK280073-365
					MK280073-366
					MK280073-367
					MK280073-368
					MK280073-369
					MK280073-370
					MK280073-371
					MK280073-372
					MK280073-373
					MK280073-374
					MK280073-375
					MK280073-376
					MK280073-377
					MK280073-378
					MK280073-379
					MK280073-380
					MK280073-381
					MK280073-382
					MK280073-383
					MK280073-385
					MK280073-386
					MK280073-387
					MK280073-388
					MK280073-390
					MK280073-391
					MK280073-395
					MK280073-398
					MK280073-399
					MK280073-402
					MK280073-403
					MK280073-404
					MK280073-405
					MK280073-406
					MK280073-407
					MK280073-409
					MK280073-410
					MK280073-411
					MK280073-412
					MK280073-413
					MK280073-415
					MK280073-416
					MK280073-417
					MK280073-418
					MK280073-419
					MK280073-420
					MK280073-427
					MK280073-428
					MK280073-430
					MK280073-431
					MK280073-432
					MK280073-433
					MK280073-435
					MK280073-436
					MK280073-437
					MK280073-438
					MK280073-439
					MK280073-440
					MK280073-441
					MK280073-442
					MK280073-443
					MK280073-444
					MK280073-446
					MK280073-447
					MK280073-448
					MK280073-449
					MK280073-450
					MK280073-451
					MK280073-452
					MK280073-454
					MK280073-457
					MK280073-458
					MK280073-459
					MK280073-462
					MK280073-463
					MK280073-469
					MK280073-471
					MK280073-472
					MK280073-474
					MK280073-477
					MK280073-478
					MK280073-479
					MK280073-480
					MK280073-481
					MK280073-482
					MK280073-483
					MK280073-484
					MK280073-485
					MK280073-488
					MK280073-491
					MK280073-492
					MK280073-494
					MK280073-497
					MK280073-498
					MK280073-502
					MK280073-503
					MK280073-504
					MK280073-505
					MK280073-506
					MK280073-507
					MK280073-508
					MK280073-509
					MK280073-511
					MK280073-514
					MK280073-517
					MK280073-518
					MK280073-526
					MK280073-528
					MK280073-529
					MK280073-534
					MK280073-535
					MK280073-536
					MK280073-537
					MK280073-541
					MK280073-542
					MK280073-545
					MK280073-546
					MK280073-547
					MK280073-548
					MK280073-549
					MK280073-550
					MK280073-552
					MK280073-553
					MK280073-555
					MK280073-560
					MK280073-562
					MK280073-563
					MK280073-565
					MK280073-566
					MK280073-567
					MK280073-568
					MK280073-569
					MK280073-570
					MK280073-572
					MK280073-573
					MK280073-575
					MK280073-577
					MK280073-579
					MK280073-580
					MK280073-581
					MK280073-582
					MK280073-583
					MK280073-584
					MK280073-588
					MK280073-589
					MK280073-591
					MK280073-594
					MK280073-595
					MK280073-598
					MK280073-606
					MK280073-615
					MK280073-624
					MK280073-625
					MK280073-629
					MK280073-654
					MK280073-656
					MK280073-670
					MK280073-674
					MK280073-676
					MK280073-678
					MK280073-683
					MK280073-686
					MK280073-691
					MK280073-067
					MK280073-099
					MK280073-100
					MK280073-129
					MK280073-130
					MK280073-166
					MK280073-167
					MK280073-223
					MK280073-254
					MK280073-256
					MK280073-263
					MK280073-327
					MK280073-392
					MK280073-393
					MK280073-394
					MK280073-400
					MK280073-401
					MK280073-408
					MK280073-421
					MK280073-422
					MK280073-423
					MK280073-424
					MK280073-425
					MK280073-426
					MK280073-429
					MK280073-489
					MK280073-520
					MK280073-539
					MK280073-576
					MK280073-587
					MK280073-599
					MK280073-600
					MK280073-601
					MK280073-602
					MK280073-603
					MK280073-604
					MK280073-605
					MK280073-607
					MK280073-608
					MK280073-610
					MK280073-611
					MK280073-612
					MK280073-613
					MK280073-614
					MK280073-616
					MK280073-617
					MK280073-619
					MK280073-620
					MK280073-622
					MK280073-626
					MK280073-627
					MK280073-628
					MK280073-630
					MK280073-631
					MK280073-632
					MK280073-633
					MK280073-634
					MK280073-635
					MK280073-636
					MK280073-637
					MK280073-638
					MK280073-639
					MK280073-640
					MK280073-641
					MK280073-642
					MK280073-643
					MK280073-644
					MK280073-645
					MK280073-646
					MK280073-647
					MK280073-648
					MK280073-649
					MK280073-650
					MK280073-651
					MK280073-652
					MK280073-653
					MK280073-657
					MK280073-658
					MK280073-660
					MK280073-661
					MK280073-662
					MK280073-663
					MK280073-664
					MK280073-665
					MK280073-666
					MK280073-667
					MK280073-668
					MK280073-669
					MK280073-671
					MK280073-672
					MK280073-673
					MK280073-675
					MK280073-677
					MK280073-679
					MK280073-680
					MK280073-681
					MK280073-682
					MK280073-684
					MK280073-685
					MK280073-687
					MK280073-690
					MK280073-692
					MK280073-693
					MK280073-694
					MK280073-695
					MK280073-696
					MK280073-697
					MK280073-698
					MK280073-699
					MK280073-700
					MK280073-701
					MK280073-702
					MK280073-703
					MK280073-704
					MK280073-705
					MK280073-706
					MK280073-707
					MK280073-708
					MK280073-709
					MK280073-710
					MK280073-711
					MK280073-712
					MK280073-713
					MK280073-714
					MK280073-715
					MK280073-716
					MK280073-717
					MK280073-718
					MK280073-719
					MK280073-720
					MK280073-721
					MK280073-722
					UBE2K
					UBE2S
					ADAT1
					SFMBT1
					PRPF38A
					CACTIN
					RRM2B
					SLC25A4
					PCCA
					ABCC9
					CANT1
					IL12RB1
					LARS2
					KCNJ8
					POLG2
					PRDM5
					CAVIN1
					IL17A
					SNORD15A
					PGR-AS1
					MMACHC
					THPO
					PIK3CA
					LAMB3
					ARSB
					PKHD1
					HFE-AS1
					LOC126859690
					COL11A1
					GCLC
					HERC2
					SLC6A14
					SLC26A9
					SNORD116-1
					SNORD115-1
					LAMC2
					CTDP1
					MIR144
					MACROD2
					RAB33B
					CD40
					LAMA3
					IFT140
					STN1
					APBB1
					POMC
					CHST3
					ERCC1
					LMX1B
					TMEM165
					MPL
					PRLR
					LIMK1
					GSTM3
					HSD17B4
					NCF1
					RFC2
					BAZ1B
					CEACAM3
					EIF4H
					CEACAM6
					GTF2IRD1
					PIGT
					CLIP2
					GTF2I
					TBL2
					WDR11
					DCTN4
					CLCA4
					BUD23
					DNAJC30
					BCL7B
					GTF2IRD2
					METTL27
					VPS37D
					TMEM270
					FASLG
					SEPSECS
					HSPA5
					HLA-C
					DYNC2H1
					ERCC4
					FANCI
					OFD1
					LOC126806462
					SCG2
					NOD2
					CTBP1
					PCCB
					IRF5
					DPAGT1
					WWOX
					LETM1
					MED12
					ATP6V0A1
					IL12A
					NFIX
					RPL10
					SLC25A19
					CPLX1
					PRG4
					TNPO3
					VPS53
					SC5D
					VAMP7
					PEX12
					IFT43
					NELFA
					PIGG
					SPIB
					POF1B
					POU2AF1
					IFT52
					RNU7-1
					TF
					CLCN7
					DLX3
					MIR212
					CD79A
					FGF14
					THSD4
					KCNQ1
					AP1S1
					POLE
					STX3
					TMCO1
					GSTM1
					GBA1
					SMARCA4
					NSD1
					FRAXA
					KRAS
					EPHX1
					ERCC5
					TRPC3
					SFRP4
					SNHG14
					DMRT1
					RYR1
					OPA1
					OPA1-AS1
					TBC1D8
					ERCC8
					AMER1
					FOSL1
					NIPBL
					IRF6
					TRAPPC11
					BGN
					RETN
					TFR2
					CLASP1
					PGBD3
					ZBTB20-AS1
					LOC126860933
					DHH
					SLC19A2
					HP
					MIR124-1
					P4HB
					RAP1A
					MIR494
					ICAM1
					CP
					FAS
					NR1I2
					NELL1
					ALDH7A1
					OSBPL1A
					DOK6
					SEM1
					EPO
					CSF3R
					RMND5B
					MSC-AS1
					WNK4
					PKD2
					AGTR1
					SOD1
					UGT1A1
					NFIA
					MIR324
					MIR7-3HG
					NOTCH4
					F3
					MECP2
					PRKCB
					PRKACG
					SOD2
					BCAR4
					EGF
					STARD3NL
					SERPINC1
					MYLK
					TP63
					TRPS1
					TSC22D3
					HBB-LCR
					CYP21A2
					WNK1
					SMARCD2
					AFF3
					PCAT2
					IL18
					WNT5A
					SMAD7
					PTEN
					PEPD
					F2
					HSD11B2
					MIR196A2
					XYLT1
					NOTCH3
					DLL4
					IDUA
					AGA
					CHN1
					GNB1
					MYO5B
					NLGN3
					CBX2
					GMPPA
					LRRC32
					PGAP3
					MCM9
					SHANK1
					SRP19
					GRHL3
					FCHO1
					PIGW
					SRPRA
					JAGN1
					MYO19
					SNHG22
					AGA-DT
					TONSL-AS1
					MIR6893
					LOC107032825
					SMAD5-AS1
					LRRC4C
					DPP4
					ERCC3
					MIR30D
					DNAH8
					B2M
					PURA
					EDAR
					CEBPA
					SCG5
					P2RX5-TAX1BP3
					MALAT1
					CSF2
					NR5A2
					MIR338
					ANXA2
					NR1H4
					HELLS
					IFNA1
					LPL
					BTK
					PNLIP
					NEU1
					LTBP2
					CSGALNACT1
					TRAPPC2L
					COL9A1
					SLC12A3
					PDIA2
					ALDH18A1
					IGFL3
					IFNA2
					GSR
					GGT1
					MIR346
					CFTR-AS1
					LNCNEF
					IGF2R
					HOTAIRM1
					HDAC4
					FN1
					FRZB
					MUTYH
					CRH
					TNFSF10
					ZNF546
					LRRC66
					MIR145
					IL13
					EXT1
					HIF1A-AS1
					VPS13B
					EXT2
					ADM
					HCG18
					FBLN5
					ZBTB40-IT1
					GPT
					F5
					SNX22
					LINC02456
					PIGO
					PHOSPHO1
					TMEM60
					JAG2
					HDC
					DGCR5
					NR1H2
					HMGA2
					CCR2
					SIL1
					NLRP3
					TNFRSF25
					IER3IP1
					DCN
					VCP
					PRMT7
					ADAMTS4
					PLG
					TBC1D20
					MIR197
					MKRN3-AS1
					SCT
					BLM
					LIF
					GGCX
					SEC23A
					LTBP4
					RBPJ
					DLL1
					LFNG
					DLL3
					HEY1
					HEY2
					HEYL
					HES7
					MESP2
					SST
					PYY
					SAA1
					FSHB
					RAD51
					SCN2A
					ATM
					CTLA4
					SLC17A5
					ADAMTSL1
					NR1I3
					COLEC10
					MIRLET7C
					SLC10A1
					VCAM1
					MSX2
					SOX10
					GDF11
					PTGS2
					LINC00963
					MIA2
					LINC01094
					MEF2C-AS1
					IL1RAPL2
					MIR422A
					PHGDH
					SOS1
					LRP2
					PLCB3
					FCGR2A
					RANBP2
					UQCRFS1
					AP1B1
					RLBP1
					TPR
					TSEN2
					COPB1
					GJA3
					TSEN15
					HPS6
					RAB3GAP2
					RAB18
					TSEN34
					TSEN54
					PRORP
					C12orf57
					LDLRAD2
					TMPPE
					MIR326
					MIR296
					MIR299
					MIR519D
					LARS2-AS1
					CYP17A1-AS1
					GK-AS1
					MIF4GD-DT
					MIR4260
					POLGARF
					MIR6766
					PRORP-PSMA6
					ENSG00000266919
					PRS
					LOC111674463
					LOC111674472
					LOC111674475
					LOC111674477
					LOC113633877
					LOC113664106
					LOC113687175
					LOC113939944
					LOC126805948
					LOC126806658
					LOC126807556
					LOC126860125
					LOC126860797
					LOC126862245
					LOC126862447
					LOC126862707
					LOC126863275
					LOC126861360
					LOC126862124
					DELXP21
					FWS
					COL3A1
					ICOSLG
					ABCC8
					KITLG
					IRS2
					CCR3
					PLAU
					CLCF1
					COL10A1
					SLC11A2
					MIR543
					SIRT6
					GHRH
					IL16
					STK11
					FBXO33
					ALDH2
					HNF4A
					RSPO3
					TIMP1
					ADGRV1
					SQOR
					IL31
					HCG27
					MIR15A
					PRSS3
					HLA-DQA2
					MIR148A
					ABCB11
					CD4
					SERPINA7
					RHOA
					PSMC6
					MIR615
					SNORD44
					USF3
					CD80
					MIR22
					MPO
					SLC19A1
					TCN2
					CYP11B2
					KCNJ11
					DLX5
					ELANE
					ATP8B1
					MRE11
					HSPB1
					ITGA2B
					GSN
					FGFRL1
					GLIS3
					MIR155
					ACP1
					MIR133A2
					VWF
					PSAP
					PLCB4
					NFKB1
					IGFBP6
					TTF2
					IL33
					MIR551B
					MIR4739
					MAN2B1
					TENT4B
					CXCR4
					CBFB
					CDKN2A
					DMD
					STRA6
					NAGLU
					RXFP2
					CTSD
					MIR215
					MIR708
					RF03967-002
					LTF
					GLA
					EFEMP2
					U2AF1
					MMP8
					PDE4A
					MAEA
					CCND1
					ANXA1
					MIR502
					FAH
					LINC00472
					PTGS1
					FNDC5
					GNG12-AS1
					GUSB
					AIRE
					BDNF
					PTX3
					ASCC1
					UPF1
					MIR486-1
					OFCC1
					SERPINA6
					SLC10A2
					MIR497
					COPZ1
					SOX8
					YAP1
					ZDHHC13
					ZFAS1
					ENSG00000274760
					ENSG00000277967
					WNT3
					SLC10A7
					CER1
					DBP
					ASB16-AS1
					MIR16-2
					MIR195
					NR3C2
					MIR31HG
					MC2R
					XRCC5
					SIRT3
					CYP1A2
					VIP
					RECQL
					TERF1
					TERF2
					CIITA
					SKP1
					RET
					PDGFRA
					SERPINA3
					AVP
					FAM3C
					MAPK1
					MIR484
					HRAS
					DYM
					HSP90AB3P
					KLK3
					DNMT3A
					VNN1
					AAGAB
					TPD52
					FBXO5
					PLEKHG1
					ZNF239
					LINC00336
					TBX19
					ERN1
					TIMP2
					RECQL5
					MYB
					CD274
					PSTPIP1
					AMFR
					MIR29C
					HOTAIR
					TCOF1
					TNFAIP3
					IL15
					ENSG00000285959
					COMP
					KCNJ1
					APOA1
					MIR637
					MIR940
					OXA1L
					CD8A
					MT-RNR1
					FOXP1
					CAT
					RARRES2
					NIPA2
					MIR513A1
					CSRNP3
					RBP4
					SOX4
					GAST
					MGAT2
					OIP5-AS1
					FGF9
					TFRC
					FEN1
					RAD52
					FBXO4
					TEN1
					CYP7A1
					DNAH9
					INSR
					ENTPD1
					CD44
					PDCD1
					P2RY2
					FBXW7
					CUL1
					RBX1
					PAX8-AS1
					UVRAG-DT
					LINC02596
					LGALSL-DT
					LINC02597
					NOS2
					M6PR
					RAB6A
					NBN
					CSF1R
					GAD2
					CSF3
					HGF
					ATP5PO
					CCL4
					GCK
					LHCGR
					MMP16
					ITGB3
					SLC6A4
					TRPV1
					IL37
					ALMS1
					LEMD3
					LINC00326
					MIR942
					NPPC
					COL6A1
					FTO
					GPX1
					PTPRD
					MIR106A
					MIR137
					NAGA
[truncated: 4,436 more rows]
